# Supplementary material for: Aromatic Characteristics of Passion Fruit Wines Measured by E-Nose, GC-Quadrupole MS, GC-Orbitrap-MS and Sensory Evaluation
Source: Foods. 2022 Nov 24;11(23):3789. doi: 10.3390/foods11233789 (PMC9735701; doi:10.3390/foods11233789)
Supplement: Supplementary file 1 [file foods-11-03789-s001.zip]

Archive with 1 entries (1 files):
- foods-2018833-supplementary.pdf
